# Supplementary material for: Synthesis of Tyrosol and Hydroxytyrosol Glycofuranosides and Their Biochemical and Biological Activities in Cell-Free and Cellular Assays
Source: Molecules. 2021 Dec 15;26(24):7607. doi: 10.3390/molecules26247607 (PMC8709365; doi:10.3390/molecules26247607)
Supplement: Supplementary file 1 [file molecules-26-07607-s001.zip]

Archive with 1 entries (1 files):
- molecules-1493429-supplementary.pdf
